# Supplementary material for: Dietary resistant starch preserved through mild extrusion of grain alters fecal microbiome metabolism of dietary macronutrients while increasing immunoglobulin A in the cat
Source: PLoS One. 2020 Nov 3;15(11):e0241037. doi: 10.1371/journal.pone.0241037 (PMC7608938; doi:10.1371/journal.pone.0241037)
Supplement: S3 Table — (XLSX) [file pone.0241037.s007.xlsx]

## Sheet: Fecal Proximate Analyses
Metric	3 Week						6 Week						3 & 6 Week
	Low RS		High RS		High-Low	Mixed Model*	Low RS		High RS		High-Low	Mixed Model*	Mixed Model#
	mean	SE	mean	SE	Delta	p value	mean	SE	mean	SE	Delta	p value	p value
Ash	8.89432	0.416138	7.41071	0.247297	-1.4836	0.04	8.84136	0.379424	8.07929	0.332751	-0.76207	0.16	0.13
Moisture	59.1995	1.11694	63.7011	0.683036	4.50153	0.0084	60.0576	0.84787	63.1291	0.777356	3.07149	0.04	0.0067
ODM §	31.9061	0.822075	28.8882	0.520447	-3.01792	0.0089	31.101	0.571426	28.7916	0.516128	-2.30942	0.025	0.0053
§Organic Dry Matter; *Subject as Random Factor; #Subject and Collection Number as Random Factor

## Sheet: Minerals
Mineral (ppm dried feces)	3 Week						6 Week						3 & 6 Week
	Low RS		High RS		High-Low	Mixed Model*	Low RS		High RS		High-Low	Mixed Model*	Mixed Model#
	mean	SE	mean	SE	Delta	p value	mean	SE	mean	SE	Delta	p value	p value
Calcium	57320.6	855.785	54592.1	809.705	-2728.54	0.114875	58175.5	1247.78	58131.3	992.689	-44.2259	0.616109	0.262192
Copper	128.821	2.10357	128.244	1.993	-0.576498	0.979363	131.016	2.50093	131.129	2.48297	0.11231	0.927984	0.821087
Iron	1581.71	26.6298	1531.22	22.5742	-50.49	0.31786	1669.04	35.0661	1662.7	25.1227	-6.33485	0.670253	0.396556
Magnesium	3596.51	47.72	3471.93	58.6354	-124.571	0.355848	3571.19	75.7713	3663.01	67.4399	91.8224	0.866891	0.820821
Manganese	138.729	2.15403	130.879	1.94424	-7.8498	0.0489694	144.534	3.01881	140.271	2.45985	-4.26263	0.205013	0.0678305
Phosphorus	34606	543.222	33600.7	540.29	-1005.27	0.421941	35045.7	892.434	35570.3	653.249	524.62	0.934122	0.623592
Potassium	1548.87	103.875	1949.67	66.4563	400.809	0.0127432	1492.91	72.177	1963.95	86.6191	471.041	0.00314129	0.000915189
Sodium	2082.09	110.845	1746.72	116.167	-335.367	0.0859572	2059.41	131.37	1804.79	141.887	-254.617	0.241244	0.1307
Zinc	1478.79	22.233	1433.99	20.1855	-44.799	0.365529	1498.94	31.379	1475.94	23.136	-22.997	0.541791	0.263435
*Subject as Random Factor; #Subject and Collection Number as Random Factor

## Sheet: Metabolomic Differences Summary
Week	Number Different (t-test)	Number Increased in High RS (t-test)	Number Decreased in High RS (t-test)	Significant in mixed model 3, 6 weeks (Total)	Significant in Mixed Model 3, 6 weeks (Increased in High RS)	Significant in Mixed Model 3, 6 weeks (Decreased in High RS)
3	280	217	63	NA	NA	NA
6	275	208	67	NA	NA	NA
3,6	NA	NA	NA	344	263	81
3,6 (but not sig by t-test)	NA	NA	NA	27	18	9
3, 6 union (t-test)	196	154	42	195	153	42
3 but not 6 (t-test)	84	63	21	65	54	11
6 but not 3 (t-test)	79	54	25	57	38	19
NA (not applicable)
Week	Percent Different (t-test)	Percent Increased in High RS (t-test)	Percent Decreased in High RS (t-test)	Significant in mixed model 3, 6 weeks (Total)	Significant in Mixed Model 3, 6 weeks (Increased in High RS)	Significant in Mixed Model 3, 6 weeks (Decreased in High RS)
3	0.380435	0.294837	0.0855978	NA	NA	NA
6	0.373641	0.282609	0.0910326	NA	NA	NA
3,6	NA	NA	NA	0.467391	0.357337	0.110054
3,6 (but not sig by t-test)	NA	NA	NA	0.0366848	0.0244565	0.0122283
3, 6 union (t-test)	0.266304	0.209239	0.0570652	0.264946	0.20788	0.0570652
3 but not 6 (t-test)	0.11413	0.0855978	0.0285326	0.0883152	0.0733696	0.0149457
6 but not 3 (t-test)	0.107337	0.0733696	0.0339674	0.0774457	0.0516304	0.0258152

## Sheet: RS sugars
Resistant Starch-Derived Sugar	3 Week								6 Week								3 & 6 Weeks				MANOVA*
	Low RS		High RS		High/Low	independent t-test		PLS-DA	Low RS		High RS		High/Low	independent t-test		PLS-DA	Mixed Model				Week	Test	Value	Exact F	NumDF	DenDF	Prob>F
	mean	SE	mean	SE	Log2(FC)	p	q	VIP	mean	SE	mean	SE	Log2(FC)	p	q	VIP	estimate	p	q		3 week	F Test	0.567789	4.25842	4	30	0.00756936
glucose	0.104526	0.255654	1.04937	0.233023	0.944842	0.010108	0.02	1.18	-0.310433	0.156438	0.265525	0.341088	0.575957	0.138015	0.16	1.06	0.3802	6.15814e-05	0.000291742		6 week	F Test	0.818369	8.4565	3	31	0.0003
maltose	-0.116203	0.395284	1.41302	0.357715	1.52923	0.00719547	0.02	1.15	-1.03417	0.291349	0.60267	0.515625	1.63684	0.0102223	0.03	1.12	0.791516	0.000401739	0.00110848		* 6 Week MANOVA did not include maltotetraose
maltotriose	-1.96114	0.425577	-0.0982539	0.440424	1.86288	0.00458649	0.01	1.21	-2.56091	0.135139	-0.741604	0.466115	1.8193	0.0012803	0.01	1.3	0.920546	0.0166865	0.0166059
maltotetraose	-1.4717	0.22818	-1.32737	0.196225	0.144332	0.634785	0.31	1.27	ND	ND	-1.45802	0.192866	NA	NA	0.17	0.68	0.108588	NA	NA
ND, Not Detected; NA, Not Applicable

## Sheet: Other Sugars
Other Sugars	3 Week								6 Week								3 & 6 Weeks				MANOVA
	Low RS		High RS		High/Low	independent t-test		PLS-DA	Low RS		High RS		High/Low	independent t-test		PLS-DA	Mixed Model				Week	Test	Value	Exact F	NumDF	DenDF	Prob>F
	mean	SE	mean	SE	Log2(FC)	p	q	VIP	mean	SE	mean	SE	Log2(FC)	p	q	VIP	estimate	p	q		3 week	F Test	1.52494	2.17848	14	20	0.0545445
mannose	-0.335809	0.30301	0.63604	0.293544	0.97185	0.027708	0.04	1.04	-0.825354	0.183772	-0.0345386	0.286734	0.790816	0.0275379	0.06	0.97	0.440666	0.00809213	0.00989194		6 week	F Test	4.62111	6.60158	14	20	8.86557e-05
N-acetylglucosaminylasparagine	-0.132692	0.41003	0.565452	0.353558	0.698144	0.206474	0.14	1.06	-1.52843	0.167473	0.330236	0.359038	1.85867	9.10267e-05	0.0012	1.47	0.639203	0.00114648	0.00236299
glucuronate	0.327142	0.239259	0.894953	0.231119	0.567811	0.0972754	0.09	1.02	-0.379921	0.148774	0.210283	0.225628	0.590204	0.0371694	0.07	1.13	0.289504	0.0287603	0.0245624
diacetylchitobiose	-0.628668	0.278606	-0.0940544	0.195639	0.534613	0.127164	0.11	0.99	-0.534751	0.213979	-0.0050234	0.249331	0.529728	0.116569	0.14	0.87	0.266085	0.0583811	0.0419709
fucose	0.0627136	0.220963	0.4052	0.341468	0.342487	0.406682	0.23	0.79	0.323711	0.242836	0.067958	0.217973	-0.255753	0.438877	0.36	0.7	0.0216835	0.892696	0.316142
arabinose	0.275187	0.268095	0.772331	0.192607	0.497144	0.142736	0.11	0.72	-0.605872	0.200401	-0.321022	0.238295	0.28485	0.367034	0.32	1.03	0.195499	0.152638	0.0875011
erythrose	-1.00031	0.457195	-0.289446	0.548666	0.710862	0.326973	0.19	0.78	-0.863467	0.464716	-0.552756	0.394021	0.310711	0.613594	0.45	0.38	0.255393	0.358443	0.164234
fructose	-0.247913	0.287638	0.544087	0.275576	0.791999	0.0551787	0.06	0.97	-0.549939	0.182854	-0.244753	0.295118	0.305187	0.386812	0.33	1.01	0.274297	0.0884626	0.0578433
ribose	-0.0861011	0.115928	0.526537	0.147926	0.612638	0.00266926	0.01	1.17	-0.509145	0.149928	0.172328	0.183297	0.681473	0.01	0.02	1.06	0.323528	0.00117157	0.00239159
ribulose/xylulose	-0.282041	0.246959	-0.187988	0.308217	0.0940521	0.8133	0.36	0.88	-0.341138	0.216382	-0.872399	0.245846	-0.531261	0.11438	0.14	1.47	-0.109302	0.506145	0.211107
sedoheptulose	0.0498921	0.283158	0.338656	0.237895	0.288764	0.440709	0.24	0.82	-0.287834	0.284304	-0.265252	0.253772	0.0225818	0.953113	0.59	1.01	0.0778364	0.632487	0.246982
xylose	0.314689	0.282261	0.349557	0.273851	0.034868	0.92989	0.39	0.55	-0.153623	0.268088	-0.525156	0.23645	-0.371534	0.306372	0.28	0.82	-0.0841664	0.59809	0.236492
erythronate	-0.214897	0.180579	0.737538	0.210839	0.952436	0.00165579	0.01	1.22	-0.427358	0.217533	0.386763	0.259361	0.814121	0.0220651	0.05	0.93	0.441639	0.00199542	0.0036045
threonate	-0.410054	0.214687	0.317847	0.155833	0.727901	0.0102147	0.02	1.04	-0.944977	0.249749	-0.258324	0.268458	0.686652	0.0700095	0.1	0.9	0.353638	0.00797154	0.00981152

## Sheet: SCFA
(BS)SCFA	3 Week						6 Week						3 & 6 Weeks		MANOVA*
	Low RS		High RS		High-Low	independent t-test	Low RS		High RS		High-Low	independent t-test	Mixed Model		Week	Test	Value	Exact F	NumDF	DenDF	Prob>F
	mean	SE	mean	SE	Delta	p	mean	SE	mean	SE	Delta	p	p		3 week	F Test	1.58976	5.56415	6	21	0.00138274
Acetate	2781.17	266.688	3456.8	269.594	675.631	0.0867351	2378.78	240.064	2681.89	193.103	303.11	0.337835	0.101712		6 week	F Test	3.08157	8.21753	6	16	0.000357823
Propionate	1289.81	107.757	1460.81	114.832	171.008	0.287551	1033.12	112.626	1165.08	92.4342	131.96	0.376556	0.265744		* Run on individual SCFA and BSCFA only (not total or ratios)
Butyrate §	1369.01	120.859	2397.75	183.674	1028.75	8.94005e-05	1303.77	93.1557	1842.76	171.61	538.998	0.0128721	0.000424533
Isobutyrate	281.969	25.6409	268.563	20.2236	-13.4066	0.68529	281.556	20.0893	250.887	17.6514	-30.6682	0.265319	0.550382
2-Methylbutyrate	176.792	17.3703	169.393	11.9953	-7.39898	0.729526	185.768	17.4611	165.849	13.5729	-19.9191	0.37954	0.538512
Isovalerate	342.687	29.2748	339.072	22.7613	-3.6149	0.923212	350.424	24.2301	310.014	20.1986	-40.4105	0.215608	0.66828
Total SCFA	5439.98	444.397	7315.37	422.272	1875.38	0.00524556	4715.67	396.8	5689.74	359.241	974.068	0.0839312	0.00929818
Total BSCFA	801.448	71.9185	777.027	54.1866	-24.4205	0.788783	817.748	61.4003	726.75	50.9328	-90.9978	0.268236	0.590745
SCFA/BSCFA	6.97106	0.454132	9.91643	0.788076	2.94537	0.00361213	5.90349	0.504542	8.17969	0.680679	2.2762	0.0139844	0.00460693
§ Two subjects removed from analyses as statistical outliers; butyrate values of 4229.4 ppm (Subject 14) and 3107.2 ppm (Subject 35)

## Sheet: SCFA-glycine conjugate
(B)SCFA-glycine conjugate	3 Week								6 Week								3 & 6 Weeks				MANOVA
	Low RS		High RS		High/Low	independent t-test		PLS-DA	Low RS		High RS		High/Low	independent t-test		PLS-DA	Mixed Model				Week	Test	Value	Exact F	NumDF	DenDF	Prob>F
	mean	SE	mean	SE	Log2(FC)	p	q	VIP	mean	SE	mean	SE	Log2(FC)	p	q	VIP	estimate	p	q		3 week	F Test	1.58976	5.56415	6	21	0.00138274
N-acetylglycine	-0.442518	0.382508	1.02097	0.274839	1.46349	0.0042	0.01	1.14	-0.848714	0.273602	0.216659	0.348238	1.06537	0.02	0.05	1.16	0.632215	0.00110797	0.00233778		6 week	F Test	3.08157	8.21753	6	16	0.000357823
propionylglycine (C3)	-0.216836	0.198319	0.368158	0.148538	0.584993	0.02	0.04	0.93	-0.358376	0.174797	0.00906045	0.194624	0.367437	0.17	0.19	0.99	0.238107	0.0329001	0.0272466
butyrylglycine (C4)	-0.441199	0.337814	1.04596	0.233302	1.48716	0.0011	0.01	1.24	-0.537687	0.248007	0.258847	0.292018	0.796534	0.05	0.08	1.03	0.570924	0.00086727	0.00192708
isobutyrylglycine (C4)	0.162857	0.122073	-0.287638	0.0915028	-0.450495	0.01	0.02	1.18	0.118148	0.0878652	-0.165569	0.129737	-0.283716	0.08	0.11	0.79	-0.183553	0.00775754	0.00959517
isovalerylglycine	0.0359875	0.0881386	-0.0238168	0.131979	-0.0598043	0.71	0.33	0.91	0.0559622	0.0803694	-0.0368187	0.179009	-0.0927809	0.64	0.47	0.43	-0.0381463	0.58948	0.233824

## Sheet: Dipeptides
dipeptide	3 Week								6 Week								3 & 6 Weeks				MANOVA
	Low RS		High RS		High/Low	independent t-test		PLS-DA	Low RS		High RS		High/Low	independent t-test		PLS-DA	Mixed Model				Week	Test	Value	Exact F	NumDF	DenDF	Prob>F
	mean	SE	mean	SE	Log2(FC)	p	q	VIP	mean	SE	mean	SE	Log2(FC)	p	q	VIP	estimate	p	q		3 week	F Test	16.3702	6.8209	24	10	0.00161503
alanylleucine	-0.271742	0.22651	0.220071	0.0885856	0.491813	0.06	0.06	0.89	-0.800303	0.358797	-0.190355	0.16299	0.609948	0.14	0.16	0.87	0.27544	0.0474226	0.0358651		6 week	F Test	12.1292	5.05383	24	10	0.00548382
cysteinylglycine	-0.271629	0.185186	0.564636	0.163241	0.836265	0.0019	0.01	1.28	-0.475733	0.185594	0.212541	0.19268	0.688274	0.01	0.04	1.2	0.381135	0.000445612	0.00119714
glutaminylleucine	-0.569684	0.400145	0.0248881	0.204725	0.594573	0.2	0.14	0.77	-0.495022	0.434906	-0.569765	0.362445	-0.0747429	0.9	0.57	0.95	0.129957	0.551856	0.223851
glycylisoleucine	-0.415139	0.456223	0.143279	0.165073	0.558417	0.26	0.17	0.68	-0.99983	0.466583	-0.0875101	0.195942	0.91232	0.09	0.12	0.72	0.367684	0.122728	0.074254
glycylleucine	-0.321231	0.333082	0.253056	0.134697	0.574288	0.12	0.1	0.81	-1.09659	0.362168	-0.133471	0.177327	0.963116	0.03	0.05	0.95	0.384351	0.0314172	0.0264361
glycylvaline	-0.293407	0.329251	0.114476	0.13638	0.407883	0.27	0.17	0.65	-1.02135	0.377366	-0.181742	0.179351	0.839609	0.06	0.09	0.82	0.311873	0.0902538	0.0584398
histidylalanine	-0.274414	0.223837	-0.0835374	0.141144	0.190876	0.48	0.25	0.53	-0.496891	0.275328	-0.299625	0.1914	0.197266	0.56	0.43	0.7	0.0970356	0.475449	0.200637
isoleucylglycine	0.17865	0.188139	-0.0359568	0.11459	-0.214606	0.34	0.2	0.73	-0.320533	0.216385	-0.302368	0.142149	0.0181648	0.94	0.59	0.54	-0.0491104	0.627004	0.245501
leucylalanine	-0.328728	0.318941	0.0969288	0.160804	0.425657	0.25	0.16	0.61	-0.765005	0.473589	-0.467275	0.229186	0.29773	0.58	0.43	0.68	0.180847	0.338192	0.157865
leucylglutamine	0.156457	0.212366	0.0233992	0.129614	-0.133058	0.6	0.29	0.85	-0.367977	0.272763	-0.491667	0.186424	-0.123689	0.71	0.5	0.97	-0.0641867	0.596552	0.236256
leucylglycine	-0.0462308	0.281948	-0.010475	0.142733	0.0357559	0.91	0.39	0.5	-0.685088	0.376219	-0.310707	0.174062	0.374381	0.38	0.33	0.61	0.102534	0.513165	0.213367
lysylleucine	-0.40231	0.283528	0.308188	0.107504	0.710497	0.03	0.04	1	-0.802874	0.333776	-0.127193	0.205477	0.675681	0.1	0.12	0.93	0.346545	0.0276468	0.0237731
phenylalanylalanine	-0.351198	0.232639	0.250853	0.144322	0.602052	0.04	0.05	0.88	-0.796487	0.32935	-0.101278	0.162778	0.695209	0.07	0.11	0.84	0.324315	0.0227066	0.0207321
phenylalanylglycine	-0.207079	0.259016	0.0955947	0.122475	0.302674	0.3	0.18	0.68	-0.746343	0.326454	-0.218697	0.159564	0.527646	0.16	0.18	0.7	0.20758	0.149374	0.086023
prolylglycine	-0.909264	0.307737	0.569563	0.1288	1.47883	0.00022	0.0024	1.4	-1.65484	0.246687	-0.562957	0.374939	1.09188	0.02	0.05	1.14	0.642678	8.58373e-05	0.000359211
prolylhydroxyproline	-0.00212053	0.0595806	0.16815	0.0594071	0.170271	0.05	0.06	1	-0.124006	0.0422227	0.049451	0.0380801	0.173457	0.0045	0.02	1.16	0.0859321	0.00196169	0.00359905
threonylphenylalanine	-0.447659	0.248196	0.18105	0.119093	0.628709	0.03	0.04	0.93	-0.780653	0.299419	-0.356943	0.23112	0.42371	0.27	0.27	0.87	0.263105	0.0792912	0.0532326
tryptophylglycine	-0.0452205	0.0340555	-0.0179163	0.0398725	0.0273042	0.61	0.3	0.49	-0.0574777	0.0581228	-0.0457028	0.0370361	0.0117749	0.87	0.57	0.25	0.00976978	0.71094	0.270877
tyrosylglycine	-0.164034	0.202679	-0.0976287	0.103428	0.0664055	0.77	0.35	0.65	-0.572898	0.271659	-0.244689	0.131552	0.328209	0.29	0.27	0.5	0.0986536	0.376184	0.170497
valerylphenylalanine	-0.138143	0.27011	0.669353	0.184942	0.807496	0.02	0.03	0.91	-0.812049	0.301193	0.0517709	0.265003	0.86382	0.04	0.07	1.04	0.417829	0.00890394	0.0105956
valeryltryptophan	-0.568756	0.283394	0.833088	0.193899	1.40184	0.00033	0.003	1.37	-0.948604	0.301688	0.287151	0.237535	1.23576	0.003	0.01	1.19	0.6594	0.000122469	0.000452213
valylglutamine	-0.0370735	0.224943	-0.0298639	0.131321	0.0072096	0.98	0.4	0.79	-0.431405	0.230252	-0.290948	0.150289	0.140457	0.61	0.45	0.72	0.0369166	0.748228	0.282512
valylglycine	0.014302	0.177579	0.00955689	0.0876939	-0.00474508	0.98	0.41	0.95	-0.447696	0.234031	-0.169704	0.110609	0.277992	0.29	0.28	0.59	0.0683116	0.474617	0.200623
valylleucine	0.127639	0.189994	0.214803	0.142658	0.0871643	0.72	0.33	0.44	-0.253481	0.281849	-0.378487	0.208256	-0.125006	0.72	0.5	1.03	-0.0094605	0.94174	0.326514

## Sheet: Amino acids
Amino Acid	3 Week								6 Week								3 & 6 Weeks				MANOVA
	Low RS		High RS		High/Low	independent t-test		PLS-DA	Low RS		High RS		High/Low	independent t-test		PLS-DA	Mixed Model				Week	Test	Value	Exact F	NumDF	DenDF	Prob>F
	mean	SE	mean	SE	Log2(FC)	p	q	VIP	mean	SE	mean	SE	Log2(FC)	p	q	VIP	estimate	p	q		3 week	F Test	5.25548	3.25339	21	13	0.0162912
alanine	0.0255137	0.226613	0.248165	0.129579	0.222651	0.401611	0.22	0.94	-0.632942	0.204357	-0.0767562	0.159101	0.556186	0.0397678	0.07	1.02	0.194709	0.0967446	0.061497		6 week	F Test	8.7855	5.43864	21	13	0.00149925
arginine	0.214661	0.196361	0.414881	0.173893	0.20022	0.4508	0.24	0.85	-0.360275	0.163199	0.0881894	0.182085	0.448465	0.0757297	0.11	1.12	0.162171	0.0912242	0.0586206
asparagine	-0.0127851	0.464275	0.279578	0.295607	0.292363	0.599574	0.3	0.43	-0.613551	0.499239	-0.564512	0.349696	0.0490387	0.93643	0.59	0.58	0.0853504	0.743164	0.281073
aspartate	-0.471321	0.260908	0.131255	0.123859	0.602576	0.0482606	0.05	0.91	-0.832606	0.286759	0.0667334	0.137524	0.89934	0.00952475	0.03	1.11	0.375479	0.0101861	0.0117321
cysteine	0.0431861	0.0795328	0.0956204	0.0834267	0.0524343	0.652152	0.31	1.1	-0.158556	0.0882614	-0.0782819	0.0584197	0.080274	0.454531	0.37	0.96	0.0331771	0.470243	0.199476
glutamate	-0.186116	0.139671	0.0200782	0.106426	0.206194	0.249431	0.16	0.7	-0.372089	0.154405	0.06958	0.0996457	0.441669	0.0232163	0.05	0.97	0.161966	0.0498935	0.03709
glutamine	-0.119398	0.35453	0.306206	0.174388	0.425603	0.292372	0.18	0.74	-0.929424	0.41454	-0.112076	0.17823	0.817348	0.0839088	0.11	0.89	0.310738	0.118094	0.0721459
glycine	-0.0288155	0.245814	0.41592	0.161413	0.444735	0.141699	0.11	1.06	-0.684951	0.181585	0.103744	0.179244	0.788695	0.00403941	0.02	1.22	0.308358	0.0115345	0.0127025
histidine	-0.379492	0.182961	0.327511	0.0964155	0.707003	0.00222005	0.01	1.23	-0.880651	0.204897	0.233674	0.121022	1.11432	7.68916e-05	0.0011	1.48	0.455332	3.74943e-05	0.000204659
isoleucine	0.012049	0.227548	0.227897	0.109777	0.215848	0.401668	0.22	0.73	-0.688969	0.214325	0.0421762	0.145846	0.731145	0.00863961	0.03	1.04	0.236748	0.0439192	0.0336206
leucine	0.0659873	0.225945	0.154519	0.112652	0.0885316	0.728958	0.34	0.87	-0.584204	0.206689	-0.052527	0.143077	0.531677	0.0432045	0.08	0.89	0.155052	0.176278	0.0977065
lysine	0.109106	0.133217	0.124824	0.114684	0.0157181	0.929307	0.39	0.67	-0.307892	0.180182	-0.042291	0.133199	0.265601	0.245225	0.25	0.72	0.0703298	0.439162	0.188979
methionine	-0.0716185	0.19174	0.122988	0.0802977	0.194606	0.35959	0.21	0.54	-0.531782	0.190197	-0.116146	0.124521	0.415636	0.078236	0.11	0.83	0.152561	0.129122	0.0766965
phenylalanine	-0.0186124	0.231491	0.21563	0.119152	0.234242	0.377214	0.21	0.77	-0.694233	0.232391	-0.120783	0.161234	0.57345	0.0519541	0.08	0.93	0.201923	0.10359	0.0645681
proline	0.185626	0.118737	0.159596	0.120519	-0.0260308	0.878657	0.38	0.78	-0.188479	0.0818216	0.0182792	0.110157	0.206758	0.142019	0.16	0.82	0.0451817	0.515618	0.213367
serine	-0.10309	0.204254	0.113384	0.117911	0.216473	0.367207	0.21	0.6	-0.590777	0.220981	-0.0247543	0.155301	0.566022	0.0449428	0.08	0.92	0.195624	0.0992209	0.0627534
taurine	0.424582	0.316018	1.26868	0.285691	0.844098	0.0560747	0.06	0.98	-0.0949404	0.264159	0.539444	0.30193	0.634384	0.123445	0.15	1	0.369621	0.0465847	0.0353379
threonine	-0.0867367	0.198252	0.246103	0.12213	0.332839	0.164435	0.12	0.86	-0.649853	0.190365	0.0711872	0.163618	0.72104	0.00717728	0.02	1.12	0.26347	0.0178065	0.0175333
tryptophan	-0.0708768	0.287918	0.825793	0.213618	0.89667	0.0180839	0.03	1.15	-0.823161	0.259016	0.317128	0.231884	1.14029	0.00248819	0.01	1.28	0.50924	0.000824526	0.00186369
tyrosine	-0.00822254	0.218931	0.182923	0.115611	0.191146	0.447503	0.24	0.55	-0.581099	0.211968	-0.0589054	0.140238	0.522194	0.0493514	0.08	0.89	0.178335	0.13385	0.0783228
valine	0.0740073	0.25534	0.219014	0.142034	0.145007	0.624001	0.3	0.82	-0.711879	0.216104	-0.0121786	0.168556	0.6997	0.0158751	0.04	0.99	0.211177	0.0959465	0.0613001

## Sheet: Ammonia
Ammonium	3 Week						6 Week						3 & 6 Week
	Low RS		High RS		High/Low	Mixed Model*	Low RS		High RS		High/Low	Mixed Model*	Mixed Model#
	mean	SE	mean	SE	FC	p value	mean	SE	mean	SE	FC	p value	p value
NH3 (nmol/g Feces)	71.849	3.21955	67.5324	3.30865	-0.0893879	0.384599	77.0229	2.94932	62.6781	2.7865	-0.297326	0.0101833	0.0490009
*Subject as Random Factor; #Subject and Collection Number as Random Factor

[truncated: 22 more sheets: Indoles, Polyamines, Redox Ratios, Nicotinamides, Monoacylglycerols, Lysolipids, NEFA, Ketogenesis, Ethanolamides, GPE, NAAN, Bile acids, Plant phenolics, Plant phenolic postbiotics, Carotenoids and tocopherols, Summary of class changes, Misc Metabolites, Microbiomic Differences Summary, Genus OTU Mixed Model, Phylum OTU Mixed Model …]
