# Supplementary material for: Dietary resistant starch preserved through mild extrusion of grain alters fecal microbiome metabolism of dietary macronutrients while increasing immunoglobulin A in the cat
Source: PLoS One. 2020 Nov 3;15(11):e0241037. doi: 10.1371/journal.pone.0241037 (PMC7608938; doi:10.1371/journal.pone.0241037)
Supplement: S4 Table — (XLSX) [file pone.0241037.s008.xlsx]

## Sheet: Metabo wk3 SPLS loadings Comp 1
Metabolite (3 wk Comp 1)	Week 3 SPLS loadings Comp 1
limonin	0.4829
octadecenedioate C181-DC	0.20312
gamma-tocopherol/beta-tocopherol	0.17168
delta-tocopherol	0.075297
imidazole propionate	-0.0092471
1-1-enyl-palmitoyl-2-oleoyl-GPE P-160/181	-0.01004
hyocholate	-0.043338
pheophytin A	-0.050417
diacetylspermidine	-0.050566
trigonelline N'-methylnicotinate	-0.12821
N1,N12-diacetylspermine	-0.13514
nicotinic acid mononucleotide NaMN	-0.14111
homocitrulline	-0.16436
adenine	-0.17683
2,3-dihydroxy-2-methylbutyrate	-0.21689
carotene diol 3	-0.2343
N6-formyllysine	-0.28785
2,3-dihydroxyisovalerate	-0.30917
beta-cryptoxanthin	-0.35186
nicotinate ribonucleoside	-0.40763

## Sheet: Metabo wk3 SPLS loadings Comp 2
Metabolite	Week 3 SPLS loadings Comp 2
3-hydroxyphenylacetate	0.48145
5-hydroxydecanoate	0.082217
AMP	0.062218
ursocholate	0.060265
NAD	0.037898
hexadecasphinganine d160	-0.014032
2-hydroxypalmitate	-0.015885
3-methylglutarate/2-methylglutarate	-0.020333
urate	-0.020959
indole	-0.039354
isopimaric acid	-0.1125
3-hydroxyindolin-2-one	-0.12335
N-formylanthranilic acid	-0.15883
enterolactone	-0.19504
dehydrolithocholate	-0.22636
alpha-tocopherol acetate	-0.28607
3beta,7alpha-dihydroxy-5-cholestenoate	-0.325
citrate	-0.33038
malonate	-0.38678
alpha-ketoglutarate	-0.40133

## Sheet: Metabo wk6 SPLS Loadings Comp 1
Metabolite (6 wk Comp 1)	Week 6 SPLS Loadings Comp 1
limonin	0.52055
gamma-tocopherol/beta-tocopherol	0.41112
delta-tocopherol	0.23991
linolenoyl-linolenoyl-glycerol 183/183 2	0.12293
3-hydroxystachydrine	0.090347
guanosine	0.060956
7alpha-hydroxycholestenone	0.029042
N6-carboxyethyllysine	-0.031495
3-4-hydroxyphenyllactate HPLA	-0.060747
glycitein	-0.093633
gamma-glutamylmethionine	-0.12314
trigonelline N'-methylnicotinate	-0.13245
2,3-dihydroxyisovalerate	-0.17639
cortolone	-0.17894
nicotinate ribonucleoside	-0.19325
carotene diol 1	-0.20532
cytosine	-0.20724
orotate	-0.22932
carotene diol 3	-0.2604
beta-cryptoxanthin	-0.34997

## Sheet: Metabo wk6 SPLS Loadings Comp 2
Metabolite	Week 6 SPLS Loadings Comp 2
piperidine	0.40618
gamma-tocotrienol	0.37101
alpha-tocotrienol	0.35263
lignoceroylcarnitine C24	0.31527
tetradecanedioate C14	0.28619
4-hydroxyphenylacetylglycine	0.1937
pyridoxamine	0.18722
2-hydroxymyristate	0.11461
5-hydroxymethylcytosine	0.074056
pentadecanoate 150	0.029918
5-dodecenoate 121n7	0.0085553
2'-deoxyguanosine	-0.011551
anserine	-0.014841
1-stearoyl-GPC 180	-0.022906
1-palmitoyl-GPC 160	-0.055089
gamma-glutamyl-epsilon-lysine	-0.098425
guanine	-0.14718
1-oleoyl-GPC 181	-0.15464
17alpha-hydroxypregnenolone 3-sulfate	-0.16159
taurine	-0.46291

## Sheet: Microb wk3 SPLS Loadings Comp 1
OTU	Week 3 SPLS loadings Comp 1
1099710___k__Bacteria_p__Firmicutes_c__Clostridia_o__Clostridiales_f__Peptococcaceae_g__Peptococcus_s__	0.45437
1121530___k__Bacteria_p__Firmicutes_c__Bacilli_o__Lactobacillales_f__Lactobacillaceae_g__Lactobacillus_s__ruminis	0.39095
100628___k__Bacteria_p__Spirochaetes_c__Spirochaetes_o__Spirochaetales_f__Spirochaetaceae_g__Treponema_s__	0.29198
1030652___k__Bacteria_p__Bacteroidetes_c__Bacteroidia_o__Bacteroidales_f__Odoribacteraceae_g__Odoribacter_s__	0.27234
146665___k__Bacteria_p__Firmicutes_c__Erysipelotrichi_o__Erysipelotrichales_f__Erysipelotrichaceae_g__Eubacterium_s__biforme	0.25918
1141218___k__Bacteria_p__Actinobacteria_c__Coriobacteriia_o__Coriobacteriales_f__Coriobacteriaceae_g__Eggerthella_s__	0.06574
174174___k__Bacteria_p__Firmicutes_c__Clostridia_o__Clostridiales_f__Clostridiaceae_g__02d06_s__	-0.020666
971340___k__Bacteria_p__Firmicutes_c__Bacilli_o__Lactobacillales_f__Aerococcaceae_g__Alloiococcus_s__	-0.024868
4370726___k__Bacteria_p__Fusobacteria_c__Fusobacteriia_o__Fusobacteriales_f__Leptotrichiaceae_g__Streptobacillus_s__	-0.028874
181074___k__Bacteria_p__Firmicutes_c__Erysipelotrichi_o__Erysipelotrichales_f__Erysipelotrichaceae_g__cc_115_s__	-0.07083
206978___k__Archaea_p__Euryarchaeota_c__Methanomicrobia_o__Methanosarcinales_f__Methanosarcinaceae_g__Methanosarcina_s__mazei	-0.079497
137183___k__Bacteria_p__Actinobacteria_c__Actinobacteria_o__Bifidobacteriales_f__Bifidobacteriaceae_g__Gardnerella_s__	-0.083064
930014___k__Bacteria_p__Proteobacteria_c__Alphaproteobacteria_o__Rhizobiales_f__Brucellaceae_g__Pseudochrobactrum_s__	-0.08359
1108007___k__Bacteria_p__Firmicutes_c__Bacilli_o__Lactobacillales_f__Leuconostocaceae_g__Leuconostoc_s__	-0.085797
4348101___k__Bacteria_p__Proteobacteria_c__Alphaproteobacteria_o__Rhodobacterales_f__Rhodobacteraceae_g__Rubellimicrobium_s__	-0.12062
52166___k__Bacteria_p__Firmicutes_c__Clostridia_o__Clostridiales_f__Veillonellaceae_g__Megasphaera_s__	-0.17837
1037111___k__Bacteria_p__Bacteroidetes_c__Saprospirae_o__Saprospirales_f__Chitinophagaceae_g__Flavisolibacter_s__	-0.20952
4419380___k__Bacteria_p__Firmicutes_c__Erysipelotrichi_o__Erysipelotrichales_f__Erysipelotrichaceae_g__Bulleidia_g__Bulleidia_unclassified	-0.23752
102022___k__Bacteria_p__Firmicutes_c__Clostridia_o__Clostridiales_f__Peptostreptococcaceae_g__Peptostreptococcus_s__	-0.26401
361186___k__Bacteria_p__Firmicutes_c__Clostridia_o__Clostridiales_f__Lachnospiraceae_g__Blautia_s__	-0.39869

## Sheet: Microb wk3 SPLS Loadings Comp 2
OTU	Week 3 SPLS loadings Comp 2
811516___k__Bacteria_p__Bacteroidetes_c__Flavobacteriia_o__Flavobacteriales_f__Flavobacteriaceae_g__Capnocytophaga_s__canimorsus	0.59134
4384058___k__Bacteria_p__Proteobacteria_c__Gammaproteobacteria_o__Enterobacteriales_f__Enterobacteriaceae_g__Salmonella_g__Salmonella_unclassified	0.40301
164352___k__Bacteria_p__Thermi_c__Deinococci_o__Deinococcales_f__Trueperaceae_g__Truepera_s__	0.36878
100149___k__Bacteria_p__Proteobacteria_c__Betaproteobacteria_o__Burkholderiales_f__Burkholderiaceae_g__Burkholderia_s__	0.31981
1093350___k__Bacteria_p__Proteobacteria_c__Alphaproteobacteria_o__Rhodospirillales_f__Rhodospirillaceae_g__Novispirillum_s__	0.249
1064392___k__Bacteria_p__Proteobacteria_c__Gammaproteobacteria_o__Legionellales_f__Coxiellaceae_g__Rickettsiella_s__	0.16503
920852___k__Bacteria_p__Actinobacteria_c__Actinobacteria_o__Actinomycetales_f__Streptomycetaceae_g__Streptomyces_s__mirabilis	0.15246
268437___k__Bacteria_p__Firmicutes_c__Bacilli_o__Bacillales_f__Paenibacillaceae_g__Brevibacillus_s__	0.12945
4471706___k__Bacteria_p__Proteobacteria_c__Betaproteobacteria_o__Burkholderiales_f__Comamonadaceae_g__Rubrivivax_s__	0.096249
4324240___k__Bacteria_p__Firmicutes_c__Clostridia_o__Clostridiales_f__Ruminococcaceae_g__Faecalibacterium_s__prausnitzii	0.09114
1030371___k__Bacteria_p__Cyanobacteria_c__Synechococcophycideae_o__Pseudanabaenales_f__Pseudanabaenaceae_g__Leptolyngbya_s__	0.088643
367139___k__Bacteria_p__Actinobacteria_c__Coriobacteriia_o__Coriobacteriales_f__Coriobacteriaceae_g__Slackia_s__	0.085567
838467___k__Bacteria_p__Fusobacteria_c__Fusobacteriia_o__Fusobacteriales_f__Fusobacteriaceae_g__Cetobacterium_s__somerae	0.030475
4400789___k__Bacteria_p__Actinobacteria_c__Actinobacteria_o__Actinomycetales_f__Micrococcaceae_g__Microbispora_s__rosea	0.011354
687940___k__Bacteria_p__Proteobacteria_c__Gammaproteobacteria_o__Enterobacteriales_f__Enterobacteriaceae_g__Trabulsiella_g__Trabulsiella_unclassified	0.0044876
529994___k__Bacteria_p__Actinobacteria_c__Actinobacteria_o__Actinomycetales_f__Microbacteriaceae_g__Salinibacterium	-0.065912
21796___k__Bacteria_p__Proteobacteria_c__Betaproteobacteria_o__Neisseriales_f__Neisseriaceae_g__Conchiformibius_s__kuhniae	-0.089876
101054___k__Bacteria_p__Planctomycetes_c__Planctomycetia_o__Planctomycetales_f__Planctomycetaceae_g__Planctomyces_s__	-0.094504
453630___k__Bacteria_p__Proteobacteria_c__Betaproteobacteria_o__Rhodocyclales_f__Rhodocyclaceae_g__Zoogloea_s__	-0.17224
590404___k__Bacteria_p__Bacteroidetes_c__Flavobacteriia_o__Flavobacteriales_f__Weeksellaceae_g__Elizabethkingia_s__	-0.18852

## Sheet: Microb wk6 SPLS Loadings Comp 1
OTU	Week 6 SPLS loadings Comp 1
1121530___k__Bacteria_p__Firmicutes_c__Bacilli_o__Lactobacillales_f__Lactobacillaceae_g__Lactobacillus_s__ruminis	0.61169
100628___k__Bacteria_p__Spirochaetes_c__Spirochaetes_o__Spirochaetales_f__Spirochaetaceae_g__Treponema_s__	0.50824
1099710___k__Bacteria_p__Firmicutes_c__Clostridia_o__Clostridiales_f__Peptococcaceae_g__Peptococcus_s__	0.32774
146665___k__Bacteria_p__Firmicutes_c__Erysipelotrichi_o__Erysipelotrichales_f__Erysipelotrichaceae_g__Eubacterium_s__biforme	0.28292
2170756___k__Bacteria_p__Proteobacteria_c__Gammaproteobacteria_o__Xanthomonadales_f__Xanthomonadaceae_g__Stenotrophomonas_s__	0.19885
1030652___k__Bacteria_p__Bacteroidetes_c__Bacteroidia_o__Bacteroidales_f__Odoribacteraceae_g__Odoribacter_s__	0.08506
939231___k__Bacteria_p__Actinobacteria_c__Actinobacteria_o__Actinomycetales_f__Propionibacteriaceae_g__Propionibacterium_s__acnes	0.061523
31902___k__Bacteria_p__Proteobacteria_c__Gammaproteobacteria_o__Pasteurellales_f__Pasteurellaceae_g__Bibersteinia_g__Bibersteinia_unclassified	-6.0724e-10
4316205___k__Bacteria_p__Proteobacteria_c__Gammaproteobacteria_o__Alteromonadales_f__Chromatiaceae_g__Alishewanella_s__	-0.0038557
4342860___k__Bacteria_p__Firmicutes_c__Bacilli_o__Gemellales_f__Gemellaceae_g__Gemella_s__	-0.0065141
644348___k__Bacteria_p__Bacteroidetes_c__Cytophagia_o__Cytophagales_f__Flammeovirgaceae_g__Persicobacter_s__	-0.034668
93469___k__Bacteria_p__Firmicutes_c__Clostridia_o__Clostridiales_f__Mogibacteriaceae_g__Anaerovorax_s__	-0.039517
970138___k__Bacteria_p__Bacteroidetes_c__Bacteroidia_o__Bacteroidales_f__Porphyromonadaceae_g__Porphyromonas_s__	-0.068744
100919___k__Bacteria_p__Proteobacteria_c__Gammaproteobacteria_o__Oceanospirillales_f__Halomonadaceae_g__Halomonas_s__	-0.069715
4370726___k__Bacteria_p__Fusobacteria_c__Fusobacteriia_o__Fusobacteriales_f__Leptotrichiaceae_g__Streptobacillus_s__	-0.072866
52166___k__Bacteria_p__Firmicutes_c__Clostridia_o__Clostridiales_f__Veillonellaceae_g__Megasphaera_s__	-0.074264
15001___k__Bacteria_p__Firmicutes_c__Bacilli_o__Bacillales_f__Planococcaceae_g__Ureibacillus_s__	-0.097901
206978___k__Archaea_p__Euryarchaeota_c__Methanomicrobia_o__Methanosarcinales_f__Methanosarcinaceae_g__Methanosarcina_s__mazei	-0.098818
396109___k__Bacteria_p__Bacteroidetes_c__Flavobacteriia_o__Flavobacteriales_f__Weeksellaceae_g__Cloacibacterium_s__	-0.20306
102022___k__Bacteria_p__Firmicutes_c__Clostridia_o__Clostridiales_f__Peptostreptococcaceae_g__Peptostreptococcus_s__	-0.21376

## Sheet: Microb wk6 SPLS Loadings Comp 2
OTU	Week 6 SPLS loadings Comp 2
1045438___k__Bacteria_p__Firmicutes_c__Clostridia_o__Clostridiales_f__Tissierellaceae_g__1-68_s__	0.48205
1016422___k__Bacteria_p__Proteobacteria_c__Gammaproteobacteria_o__Pasteurellales_f__Pasteurellaceae_g__Haemophilus_s__parainfluenzae	0.43379
173030___k__Bacteria_p__Proteobacteria_c__Gammaproteobacteria_o__Enterobacteriales_f__Enterobacteriaceae_g__Plesiomonas_s__shigelloides	0.37865
849030___k__Bacteria_p__Actinobacteria_c__Actinobacteria_o__Actinomycetales_f__Brevibacteriaceae_g__Brevibacterium_s__	0.31318
1099710___k__Bacteria_p__Firmicutes_c__Clostridia_o__Clostridiales_f__Peptococcaceae_g__Peptococcus_s__	0.30447
71872___k__Bacteria_p__Proteobacteria_c__Betaproteobacteria_o__Burkholderiales_f__Comamonadaceae_g__Comamonas_s__	0.30073
1009173___k__Bacteria_p__Actinobacteria_c__Actinobacteria_o__Actinomycetales_f__Williamsiaceae_g__Williamsia_s__	0.20842
4466586___k__Bacteria_p__Proteobacteria_c__Epsilonproteobacteria_o__Campylobacterales_f__Campylobacteraceae_g__Arcobacter	0.14814
4324240___k__Bacteria_p__Firmicutes_c__Clostridia_o__Clostridiales_f__Ruminococcaceae_g__Faecalibacterium_s__prausnitzii	0.10315
128382___k__Bacteria_p__Firmicutes_c__Clostridia_o__Clostridiales_f__Veillonellaceae_g__Dialister_s__	0.096535
1136853___k__Bacteria_p__Proteobacteria_c__Alphaproteobacteria_o__Rhizobiales_f__Methylocystaceae_g__Pleomorphomonas_s__oryzae	0.07629
109060___k__Bacteria_p__Proteobacteria_c__Betaproteobacteria_o__Burkholderiales_f__Comamonadaceae_g__Delftia_s__	0.024229
1030371___k__Bacteria_p__Cyanobacteria_c__Synechococcophycideae_o__Pseudanabaenales_f__Pseudanabaenaceae_g__Leptolyngbya_s__	0.018239
4348101___k__Bacteria_p__Proteobacteria_c__Alphaproteobacteria_o__Rhodobacterales_f__Rhodobacteraceae_g__Rubellimicrobium_s__	0.01133
386899___k__Bacteria_p__Firmicutes_c__Bacilli_o__Bacillales_f__Staphylococcaceae_g__Staphylococcus_g__Staphylococcus_unclassified	-0.015375
100100___k__Bacteria_p__Firmicutes_c__Bacilli_o__Bacillales_f__Bacillaceae_g__Bacillus_g__Bacillus_unclassified	-0.016811
241760___k__Bacteria_p__Actinobacteria_c__Rubrobacteria_o__Rubrobacterales_f__Rubrobacteraceae_g__Rubrobacter_s__	-0.043505
450309___k__Bacteria_p__Proteobacteria_c__Alphaproteobacteria_o__Rhizobiales_f__Bradyrhizobiaceae_g__Afipia_s__	-0.044856
1146771___k__Bacteria_p__Firmicutes_c__Clostridia_o__Clostridiales_f__Christensenellaceae_g__Christensenella_s__	-0.13306
970138___k__Bacteria_p__Bacteroidetes_c__Bacteroidia_o__Bacteroidales_f__Porphyromonadaceae_g__Porphyromonas_s__	-0.20126
